# Supplementary material for: Population health implications of exposure to pervasive military aircraft noise pollution
Source: J Expo Sci Environ Epidemiol. 2024 May 9;35(1):91–103. doi: 10.1038/s41370-024-00670-1 (PMC11876064; doi:10.1038/s41370-024-00670-1)
Supplement: Supplementary file 2 — Table-S1 [file 41370_2024_670_MOESM2_ESM.xlsx]

## Sheet: Sheet1
Organization	Year	Equipment	Reference
Navy	2020-2021	Larson Davis 831C Class I	Downing M, Gillis J, Manning B, Mellon J, Calton M. Navy real-time aircraft sound monitoring study: Technical report. Blue Ridge Research and Consulting, LLC. 2022.
Location	Name	Latitude	Longitude	Deployment Period
1	Seaplane Base	48.302	-122.609	2020-12-13 to 2020-12-19 2021-03-28 to 2021-04-03 2021-06-06 to 2021-06-12 2021-08-08 to 2021-08-14
2	Skagit River Dike	48.3588	-122.46
3	Lopez Island	48.4221	-122.815
4	Dog Park	48.3273	-122.658
5	NASWI Gate	48.3688	-122.659
6	Perry House	48.1696	-122.629
7	NPS Reuble Farm	48.1891	-122.666
8	Private Residence	48.1737	-122.589
9	Reeder Bay	48.2196	-122.635
10	Coupeville Water Tower	48.1719	-122.641
11	Port Townsend City Hall	48.116	-122.753
Navy	2020-2021	Larson Davis 831C Class I	Downing M, Gillis J, Manning B, Mellon J, Calton M. Navy real-time aircraft sound monitoring study: Technical report. Blue Ridge Research and Consulting, LLC. 2022.
Location	Name	Latitude	Longitude	Deployment Period
12	Hoh Rain Forest Visitor Center	47.8597	-123.932	2020-10-20 to 2021-10-20
JGL	2019	Bruel & Kjaer 2270/2250 Class I	Lilly J. Military jet noise measurements OLF Coupeville Whidbey Island, WA. JGL Acoustics, Inc. 2020.
Location	Name	Latitude	Longitude	Deployment Period
13	Admirals / Byrd	48.165	-122.62	2019-06-24 to 2019-06-25
14	Crockett Farm	48.173	-122.671	2019-07-03
15	Keystone House	48.1618	-122.622	2019-06-18, 2019-06-20, 2019-06-21
16	Long Pt Manor	48.2246	-122.649	2019-06-18
17	Rosehip Farm	48.1982	-122.669	2019-07-1 to 2019-07-3
18	Island Transit	48.2085	-122.641	2019-06-18
JGL	2016	Bruel & Kjaer 2270/2238 Class I	Lilly J. Whidbey Island military jet noise measurements. JGL Acoustics, Inc. 2016.
Location	Name	Latitude	Longitude	Deployment Period
15	Keystone House	48.1618	-122.622	2016-02-02
19	Lockwood / Stark	48.1692	-122.619	2016-02-02
NPS	2015	Larson Davis 831 Class I	Pipkin A. Ebey’s Landing National Historical Reserve: Acoustical monitoring report. Natural resource report. NPS/ELBA/NRR—2016/1299. National Park Service. 2016.
Location	Name	Latitude	Longitude	Deployment Period
7	Reuble Farm	48.1893	-122.666	2015-06-19 to 2015-07-14
20	Ferry House	48.1918	-122.704	2015-06-19 to 2015-07-16
